# Supplementary material for: The localization of HER4 intracellular domain and expression of its alternately-spliced isoforms have prognostic significance in ER+ HER2- breast cancer
Source: Oncotarget. 2014 May 28;5(11):3919–30. doi: 10.18632/oncotarget.2002 (PMC4116531; doi:10.18632/oncotarget.2002)
Supplement: Supplementary file 2 [file oncotarget-05-3919-s002.xlsx]

## Sheet: Supplementary Table1
Supplementary Table 1 Association of expression of HER4 splicing isoforms with clinicopathological parameters in breast cancer
		JMa		JMb		CYT1		CYT2
Variable	n	median (25%,75%)	P value	median (25%,75%)	P value	median (25%,75%)	P value	median (25%,75%)	P value
Menopause
Pre-	67	0.98 (0.98,1.82)	0.81	0.004 (0.002,0.01)	0.57	0.62 (0.16,1.97)	0.69	0.98 (0.38,2.79)	0.52
Post-	171	0.75 '0.29,2.42)		0.004 (0.002,0.02)		0.49 (0.18,1.49)		1.13 (0.32,3.43)
Tumor size
≦2cm	127	0.96 (0.34, 2.48)	0.13	0.004 (0.002, 0.01)	0.74	0.57 (0.18,1.79)	0.34	1.20 (0.45,3.73)	0.14
≧2cm	111	0.63 (0.2, 1.89)		0.004 (0.002, 0.02)		0.47 (0.14,1.48)		0.85 (0.23,2.58)
N stage
N0	150	1.06 (0.34, 2.91)	0.004*	0.004 (0.002, 0.02)	0.5	0.65 (0.19,2.24)	0.06	1.43 (0.38,4.35)	0.004*
N1-2	88	0.59 (0.21, 1.28)		0.004 (0.002, 0.02)		0.45 (0.14,1.29)		0.68 (0.21,1.69)
Tumor Grade
Grade1	124	1.19 (0.46, 2.83)	＜0.0001*	0.004 (0.002, 0.02)	0.99	0.82 (0.34,1.86)	0.0002*	1.54 (0.64,3.88)	＜0.0001*
Grade2-3	114	0.51 (0.09, 1.77)		0.004 (0.002, 0.02)		0.33 (0.10,1.03)		0.61 (0.16,1.93)
ER
positive	194	1.11 (0.41, 2.65)	＜0.0001*	0.004 (0.002, 0.03)	0.004*	0.75 (0.29,2.18)	＜0.0001*	1.46 (0.57,4.16)	＜0.0001*
negative	44	0.08 (0.02, 0.48)		0.003 (0.0006, 0.008)		0.09 (0.02,0.36)		0.16 (0.02,0.54)
PR
positive	166	1.12 (0.42, 2.71)	＜0.0001*	0.004 (0.002, 0.02)	0.06	0.83 (0.31,2.24)	＜0.0001*	1.46 (0.57,4.16)	＜0.0001*
negative	72	0.34 (0.03, 0.98)		0.003 (0.0008, 0.01)		0.22 (0.03,0.65)		0.37 (0.03,1.49)
HER2
positive	30	0.21 (0.04, 0.59)	＜0.0001*	0.004 (0.0006, 0.008)	0.16	0.11 (0.03,0.65)	＜0.0001*	0.23 (0.03,0.70)	＜0.0001*
negative	208	0.97 (0.36, 2.47)		0.003 (0.002, 0.02)		0.61 (0.23,1.86)		1.30 (0.45,3.73)
Ki67
≧15%	154	0.67 (0.20, 1.79)	0.02*	0.004 (0.001, 0.009)	0.26	0.47 (0.13,1.37)	0.01*	0.77 (0.27,2.67)	0.01*
＜15%	80	1.06 (0.43, 2.97)		0.004 (0.002, 0.02)		0.91 (0.34,2.23)		1.69 (0.56,3.74)
Subtype
ER+ HER2-	185	1.18 (0.46, 2.89)	＜0.0001†	0.004 (0.002, 0.026)	0.84†	0.75 (0.31, 2.24)	＜0.0001†	1.52 (0.59, 4.38)	＜0.0001†
ER+ HER2+	9	0.97 (0.29, 1.55)		0.005 (0.002, 0.04)		0.83 (0.25, 1.59)		0.096 (0.014, 0.47)
ER- HER2+	21	0.26 (0.05,0.53)		0.004 (0.002, 0.02)		0.09 (0.01, 0.35)		0.15 (0.01, 0.48)
Triple negative	23	0.43 (0.17, 0.98)		0.004 (0.001, 0.01)		0.21 (0.32, 0.64)		0.28 (0.21, 0.62 )
* P value＜0.05
† P value in trend by nonparametric comparison

## Sheet: Supplementary Table2
Supplementary Table2 Univariate and multivariate analysis ofr relapse free survival in estire cohort (n=238)
Variable		Ref	Univariate analysis					Multivariate analysis
			P value	HR	95% CI			P value	HR	95% CI
					Lower	Upper				Lower	Upper
Menopause	pre vs. post	pre	0.026*	0.45	0.22	0.91		0.0074†	0.35	0.17	0.75
Tumor size	≦2cm vs. >2cm	≦2cm	＜0.0001*	4.59	2.09	11.5		0.011†	2.94	1.27	7.63
Nodal status	positive vs. negative	negative	0.019*	3.03	1.5	6.39		0.045†	2.11	1.02	4.57
Nuclear Grade	1 vs 2, 3	1	0.0009*	3.51	1.64	8.32		0.023†	2.69	1.51	6.21
ER	positive vs. negative	negative	＜0.0001*	0.19	0.097	0.4		0.0024†	0.28	0.13	0.63
PR	positive vs. negative	negative	0.0032*	0.34	0.17	0.69
HER2	positive vs. negative	negative	0.084	2.12	0.84	4.65
Ki67	≦15% vs. >15%	≦15%	0.16	1.77	0.8	4.45
CYT-1/CYT-2 ratio	CYT-2 dominant vs. CYT-1 dominant	CYT-2 dominant	0.065	2.02	0.96	4.08
4ICD nuclear expression	high vs. low	low	0.045*	0.49	0.24	0.98		0.11†	0.55	0.26	1.14
4ICD cytoplasmic expression	high vs. low	low	0.96	1.01	0.51	2.11
CYT-1/CYT-2 and nuclear 4ICD	CYT-2 dominant, nuclear 4ICD high vs. others	others	0.0016*	0.21	0.05	0.59		0.14‡	0.43	0.098	1.29
	CYT-2 dominant, nuclear 4ICD low vs. others	others	0.36	1.44	0.63	3.01
	CYT-1 dominant, nuclear 4ICD high vs. others	others	0.45	1.33	0.61	2.71
	CYT-1 dominant, nuclear 4ICD low vs. others	others	0.13	1.86	0.82	3.89
CYT-1/CYT-2 and cytoplasmic 4ICD	CYT-1 dominant, cytoplasmic 4ICD low vs. others	others	0.014*	0.41	0.2	0.83		0.56§	0.79	0.38	1.69
	CYT-1 dominant, cytoplasmic 4ICD high vs. others	others	0.21	2.1	0.62	5.41
	CYT-2 dominant, cytoplasmic 4ICD low vs. others	others	0.083	2.01	0.91	4.14
	CYT-2 dominant, cytoplasmic 4ICD high vs. others	others	0.65	1.42	0.23	4.71
* Factor showing statistical signiﬁcance in univariate analysis
† Cox proportional regression model including HER4 nuclear expression , tumor size and Nuclear Grade
‡ Cox proportional regression model including CYT-2 dominant, nuclear HER4 positive, tumor size and Nuclear Grade
§ Cox proportional regression model including CYT-1 dominant, cytoplasmic HER4 negative, tumor size and Nuclear Grade
